# Supplementary material for: Characterization of a temperate bacteriophage isolated from the ruminant-derived Streptococcus bovis/equinus complex
Source: Sci Rep. 2026 May 17;16:22338. doi: 10.1038/s41598-026-50797-4 (PMC13376510; doi:10.1038/s41598-026-50797-4)
Supplement: Supplementary file 1 — Supplementary Material 1 [file 41598_2026_50797_MOESM1_ESM.xlsx]

## Sheet: CRISPR-cas system
Table S1. Identification of potential virulence-related genes in the S. ruminicola KCCM 90354 genome.
Element	Type	Genome location		Spacer/gene	Repeat consensus/cas genes
		Start (bp)	End (bp)
CRISPR	CRISPR	1206211	1207898	25	GTTTTGGAACCATTCGAAACAGCACAGCTCTAAAAC
Cas cluster	CAS-TypeIIA	1208715	1214791	4	csn2_TypeIIA, cas2_TypeI-II-III, cas1_TypeII, cas9_TypeII

## Sheet: Virulence factors
Table S1. Identification of potential virulence-related genes in the S. ruminicola KCCM 90354 genome.
Virulence factor category	Virulence factor	Related genes	Genome location
			Start (bp)	End (bp)
Adherence	Fibronectin-binding proteins	fbp54	660518	662179
	Sortase A	srtA	925093	925770
	Streptococcal glucosyltransferases	gtfD	836744	841093
	Streptococcal lipoprotein rotamase A	slrA	1454210	1455034
	Streptococcal plasmin receptor/GAPDH	plr/gapA	1689241	1690254
	rlrA islet	srtC	1833192	1833944
			1873658	1874488
Enzyme	Streptococcal enolase	eno	1237369	1238667
Immune evasion	Capsule	-	717087	718490
			718496	719227
			719236	719925
			719940	720686
			1135445	1136251
			1137312	1139024
			1141752	1142558
			1142555	1143472
			1143480	1144649
			1771518	1772438
Protease	C5a peptidase	scpA/scpB	586041	590615
	Serine protease	htrA/degP	1919909	1921162
	Trigger factor	tig/ropA	266164	267447
Toxin	Cytolysin	cylR2	106210	106407
Bile resistance	Bile-salt hydrolase	bsh	644403	645380
Lipid and fatty acid metabolisom	Pantothenate synthesis	panD	167190	167591
